# Supplementary material for: Identification of epigenetic modulators as determinants of nuclear size and shape
Source: eLife. 2023 May 23;12:e80653. doi: 10.7554/eLife.80653 (PMC10259489; doi:10.7554/eLife.80653)
Supplement: Figure 4—source data 1. [file elife-80653-fig4-data1.zip]

Archive with 18 entries (16 files):
- Figure 4-source data 1 /
- __MACOSX/._Figure 4-source data 1 
- Figure 4-source data 1 /.DS_Store
- __MACOSX/Figure 4-source data 1 /._.DS_Store
- Figure 4-source data 1 /Figure 4B.tif
- __MACOSX/Figure 4-source data 1 /._Figure 4B.tif
- Figure 4-source data 1 /ORIGINAL FILES/
- __MACOSX/Figure 4-source data 1 /._ORIGINAL FILES
- Figure 4-source data 1 /ORIGINAL FILES/FIgure 4B H2A.tif
- __MACOSX/Figure 4-source data 1 /ORIGINAL FILES/._FIgure 4B H2A.tif
- Figure 4-source data 1 /ORIGINAL FILES/Figure 4B H3.tif
- __MACOSX/Figure 4-source data 1 /ORIGINAL FILES/._Figure 4B H3.tif
- Figure 4-source data 1 /ORIGINAL FILES/FIgure 4B H2B.tif
- __MACOSX/Figure 4-source data 1 /ORIGINAL FILES/._FIgure 4B H2B.tif
- Figure 4-source data 1 /ORIGINAL FILES/Figure 4B H4.tif
- __MACOSX/Figure 4-source data 1 /ORIGINAL FILES/._Figure 4B H4.tif
- Figure 4-source data 1 /ORIGINAL FILES/Figure 4B colloidal.tif
- __MACOSX/Figure 4-source data 1 /ORIGINAL FILES/._Figure 4B colloidal.tif
