# Supplementary material for: Identification of epigenetic modulators as determinants of nuclear size and shape
Source: eLife. 2023 May 23;12:e80653. doi: 10.7554/eLife.80653 (PMC10259489; doi:10.7554/eLife.80653)
Supplement: Figure 4—source data 2. [file elife-80653-fig4-data2.zip]

Archive with 18 entries (16 files):
- Figure 4-source data 2/
- __MACOSX/._Figure 4-source data 2
- Figure 4-source data 2/.DS_Store
- __MACOSX/Figure 4-source data 2/._.DS_Store
- Figure 4-source data 2/Figure 4C.tif
- __MACOSX/Figure 4-source data 2/._Figure 4C.tif
- Figure 4-source data 2/ORIGINAL FILES/
- __MACOSX/Figure 4-source data 2/._ORIGINAL FILES
- Figure 4-source data 2/ORIGINAL FILES/Figure 4C H2B.tif
- __MACOSX/Figure 4-source data 2/ORIGINAL FILES/._Figure 4C H2B.tif
- Figure 4-source data 2/ORIGINAL FILES/Figure 4C H2A.tif
- __MACOSX/Figure 4-source data 2/ORIGINAL FILES/._Figure 4C H2A.tif
- Figure 4-source data 2/ORIGINAL FILES/FIgure 4C colloidal.tif
- __MACOSX/Figure 4-source data 2/ORIGINAL FILES/._FIgure 4C colloidal.tif
- Figure 4-source data 2/ORIGINAL FILES/Figure 4C H3.tif
- __MACOSX/Figure 4-source data 2/ORIGINAL FILES/._Figure 4C H3.tif
- Figure 4-source data 2/ORIGINAL FILES/Figure 4C H4.tif
- __MACOSX/Figure 4-source data 2/ORIGINAL FILES/._Figure 4C H4.tif
