# Supplementary material for: Identification of epigenetic modulators as determinants of nuclear size and shape
Source: eLife. 2023 May 23;12:e80653. doi: 10.7554/eLife.80653 (PMC10259489; doi:10.7554/eLife.80653)
Supplement: Figure 4—source data 3. [file elife-80653-fig4-data3.zip]

Archive with 18 entries (16 files):
- Figure 4-source data 3/
- __MACOSX/._Figure 4-source data 3
- Figure 4-source data 3/Figure 4D.tif
- __MACOSX/Figure 4-source data 3/._Figure 4D.tif
- Figure 4-source data 3/.DS_Store
- __MACOSX/Figure 4-source data 3/._.DS_Store
- Figure 4-source data 3/ORIGINAL FILES /
- __MACOSX/Figure 4-source data 3/._ORIGINAL FILES 
- Figure 4-source data 3/ORIGINAL FILES /Figure 4D H3.tif
- __MACOSX/Figure 4-source data 3/ORIGINAL FILES /._Figure 4D H3.tif
- Figure 4-source data 3/ORIGINAL FILES /Figure 4D H4.tif
- __MACOSX/Figure 4-source data 3/ORIGINAL FILES /._Figure 4D H4.tif
- Figure 4-source data 3/ORIGINAL FILES /Figure 4D colloidal.tif
- __MACOSX/Figure 4-source data 3/ORIGINAL FILES /._Figure 4D colloidal.tif
- Figure 4-source data 3/ORIGINAL FILES /Figure 4D H2A.tif
- __MACOSX/Figure 4-source data 3/ORIGINAL FILES /._Figure 4D H2A.tif
- Figure 4-source data 3/ORIGINAL FILES /Figure 4D H2B.tif
- __MACOSX/Figure 4-source data 3/ORIGINAL FILES /._Figure 4D H2B.tif
