# Supplementary material for: Identification of epigenetic modulators as determinants of nuclear size and shape
Source: eLife. 2023 May 23;12:e80653. doi: 10.7554/eLife.80653 (PMC10259489; doi:10.7554/eLife.80653)
Supplement: Figure 4—figure supplement 1—source data 1. [file elife-80653-fig4-figsupp1-data1.zip]

Archive with 20 entries (18 files):
- Figure  4 - figure supplement 1 -source data 1 /
- __MACOSX/._Figure  4 - figure supplement 1 -source data 1 
- Figure  4 - figure supplement 1 -source data 1 /.DS_Store
- __MACOSX/Figure  4 - figure supplement 1 -source data 1 /._.DS_Store
- Figure  4 - figure supplement 1 -source data 1 /Paenl B.tif
- __MACOSX/Figure  4 - figure supplement 1 -source data 1 /._Paenl B.tif
- Figure  4 - figure supplement 1 -source data 1 /ORIGINAL FILES/
- __MACOSX/Figure  4 - figure supplement 1 -source data 1 /._ORIGINAL FILES
- Figure  4 - figure supplement 1 -source data 1 /ORIGINAL FILES/Paenl B H4.tif
- __MACOSX/Figure  4 - figure supplement 1 -source data 1 /ORIGINAL FILES/._Paenl B H4.tif
- Figure  4 - figure supplement 1 -source data 1 /ORIGINAL FILES/.DS_Store
- __MACOSX/Figure  4 - figure supplement 1 -source data 1 /ORIGINAL FILES/._.DS_Store
- Figure  4 - figure supplement 1 -source data 1 /ORIGINAL FILES/Panel B colloidal.tif
- __MACOSX/Figure  4 - figure supplement 1 -source data 1 /ORIGINAL FILES/._Panel B colloidal.tif
- Figure  4 - figure supplement 1 -source data 1 /ORIGINAL FILES/Panel B H2A.tif
- __MACOSX/Figure  4 - figure supplement 1 -source data 1 /ORIGINAL FILES/._Panel B H2A.tif
- Figure  4 - figure supplement 1 -source data 1 /ORIGINAL FILES/Panel B H2B.tif
- __MACOSX/Figure  4 - figure supplement 1 -source data 1 /ORIGINAL FILES/._Panel B H2B.tif
- Figure  4 - figure supplement 1 -source data 1 /ORIGINAL FILES/Panel B H3.tif
- __MACOSX/Figure  4 - figure supplement 1 -source data 1 /ORIGINAL FILES/._Panel B H3.tif
