# Supplementary material for: Identification of epigenetic modulators as determinants of nuclear size and shape
Source: eLife. 2023 May 23;12:e80653. doi: 10.7554/eLife.80653 (PMC10259489; doi:10.7554/eLife.80653)
Supplement: Figure 4—figure supplement 1—source data 2. [file elife-80653-fig4-figsupp1-data2.zip]

Archive with 16 entries (14 files):
- Figure 4-figure supplement 2 -source data 1/
- __MACOSX/._Figure 4-figure supplement 2 -source data 1
- Figure 4-figure supplement 2 -source data 1/.DS_Store
- __MACOSX/Figure 4-figure supplement 2 -source data 1/._.DS_Store
- Figure 4-figure supplement 2 -source data 1/Panel C.tif
- __MACOSX/Figure 4-figure supplement 2 -source data 1/._Panel C.tif
- Figure 4-figure supplement 2 -source data 1/ORIGINAL FILES/
- __MACOSX/Figure 4-figure supplement 2 -source data 1/._ORIGINAL FILES
- Figure 4-figure supplement 2 -source data 1/ORIGINAL FILES/Panel C H2B.tif
- __MACOSX/Figure 4-figure supplement 2 -source data 1/ORIGINAL FILES/._Panel C H2B.tif
- Figure 4-figure supplement 2 -source data 1/ORIGINAL FILES/Panel C H3.tif
- __MACOSX/Figure 4-figure supplement 2 -source data 1/ORIGINAL FILES/._Panel C H3.tif
- Figure 4-figure supplement 2 -source data 1/ORIGINAL FILES/Panel C H2A.tif
- __MACOSX/Figure 4-figure supplement 2 -source data 1/ORIGINAL FILES/._Panel C H2A.tif
- Figure 4-figure supplement 2 -source data 1/ORIGINAL FILES/Panel C H4.tif
- __MACOSX/Figure 4-figure supplement 2 -source data 1/ORIGINAL FILES/._Panel C H4.tif
