# Supplementary material for: Identification of epigenetic modulators as determinants of nuclear size and shape
Source: eLife. 2023 May 23;12:e80653. doi: 10.7554/eLife.80653 (PMC10259489; doi:10.7554/eLife.80653)
Supplement: Figure 4—figure supplement 1—source data 3. [file elife-80653-fig4-figsupp1-data3.zip]

Archive with 18 entries (16 files):
- Figure 4-figure supplement 3 -source data 1 /
- __MACOSX/._Figure 4-figure supplement 3 -source data 1 
- Figure 4-figure supplement 3 -source data 1 /.DS_Store
- __MACOSX/Figure 4-figure supplement 3 -source data 1 /._.DS_Store
- Figure 4-figure supplement 3 -source data 1 /Panel D.tif
- __MACOSX/Figure 4-figure supplement 3 -source data 1 /._Panel D.tif
- Figure 4-figure supplement 3 -source data 1 /ORIGINAL FILES /
- __MACOSX/Figure 4-figure supplement 3 -source data 1 /._ORIGINAL FILES 
- Figure 4-figure supplement 3 -source data 1 /ORIGINAL FILES /.DS_Store
- __MACOSX/Figure 4-figure supplement 3 -source data 1 /ORIGINAL FILES /._.DS_Store
- Figure 4-figure supplement 3 -source data 1 /ORIGINAL FILES /Panel D H3.tif
- __MACOSX/Figure 4-figure supplement 3 -source data 1 /ORIGINAL FILES /._Panel D H3.tif
- Figure 4-figure supplement 3 -source data 1 /ORIGINAL FILES /Panel D H4.tif
- __MACOSX/Figure 4-figure supplement 3 -source data 1 /ORIGINAL FILES /._Panel D H4.tif
- Figure 4-figure supplement 3 -source data 1 /ORIGINAL FILES /Panel D H2A.tif
- __MACOSX/Figure 4-figure supplement 3 -source data 1 /ORIGINAL FILES /._Panel D H2A.tif
- Figure 4-figure supplement 3 -source data 1 /ORIGINAL FILES /Panel D H2B.tif
- __MACOSX/Figure 4-figure supplement 3 -source data 1 /ORIGINAL FILES /._Panel D H2B.tif
