# Supplementary material for: Identification of epigenetic modulators as determinants of nuclear size and shape
Source: eLife. 2023 May 23;12:e80653. doi: 10.7554/eLife.80653 (PMC10259489; doi:10.7554/eLife.80653)
Supplement: Figure 4—figure supplement 1—source data 4. [file elife-80653-fig4-figsupp1-data4.zip]

Archive with 16 entries (14 files):
- Figure 4-figure supplement 4 -source data 1 /
- __MACOSX/._Figure 4-figure supplement 4 -source data 1 
- Figure 4-figure supplement 4 -source data 1 /.DS_Store
- __MACOSX/Figure 4-figure supplement 4 -source data 1 /._.DS_Store
- Figure 4-figure supplement 4 -source data 1 /Panel E.tif
- __MACOSX/Figure 4-figure supplement 4 -source data 1 /._Panel E.tif
- Figure 4-figure supplement 4 -source data 1 /ORIGINAL FILES/
- __MACOSX/Figure 4-figure supplement 4 -source data 1 /._ORIGINAL FILES
- Figure 4-figure supplement 4 -source data 1 /ORIGINAL FILES/Panel E H3.tif
- __MACOSX/Figure 4-figure supplement 4 -source data 1 /ORIGINAL FILES/._Panel E H3.tif
- Figure 4-figure supplement 4 -source data 1 /ORIGINAL FILES/Panel E H4.tif
- __MACOSX/Figure 4-figure supplement 4 -source data 1 /ORIGINAL FILES/._Panel E H4.tif
- Figure 4-figure supplement 4 -source data 1 /ORIGINAL FILES/Panel E H2b.tif
- __MACOSX/Figure 4-figure supplement 4 -source data 1 /ORIGINAL FILES/._Panel E H2b.tif
- Figure 4-figure supplement 4 -source data 1 /ORIGINAL FILES/Panel E H2A.tif
- __MACOSX/Figure 4-figure supplement 4 -source data 1 /ORIGINAL FILES/._Panel E H2A.tif
